# Supplementary material for: Codon usage of host-specific P genotypes (VP4) in group A rotavirus
Source: BMC Genomics. 2022 Jul 16;23:518. doi: 10.1186/s12864-022-08730-2 (PMC9288207; doi:10.1186/s12864-022-08730-2)
Supplement: Supplementary file 1 — Additional file 1: Table S1. Nucleotide compositions and properties of VP4 coding sequences for group A rotavirus P[4], P[8], P[13], P[23], P[1], P[6], P[7] and P[19]. [file 12864_2022_8730_MOESM1_ESM.xlsx]

## Sheet: Sheet1
Table S1. Nucleotide compositions and properties of VP4 coding sequences for group A rotavirus P[4], P[8], P[13], P[23], P[1], P[6], P[7] and P[19]
genotype	strain	A	U	G	C	AU	GC	GC1	GC2	GC12	GC3	A3	T3	G3	C3	ENC
P[4]	KC178790	0.377451	0.312389	0.160428	0.149733	0.68984	0.31016	0.393048	0.381016	0.387032	0.156417	0.5679	0.4898	0.1263	0.0845	38.14
P[4]	KC178791	0.374277	0.313752	0.163774	0.148198	0.688028	0.311972	0.393858	0.383178	0.388518	0.158879	0.5544	0.4984	0.1417	0.075	38.69
P[4]	KC178794	0.372103	0.313725	0.165775	0.148396	0.685829	0.314171	0.398396	0.38369	0.391043	0.160428	0.5536	0.4969	0.1417	0.0766	38.42
P[4]	KC178795	0.373886	0.31328	0.163993	0.148841	0.687166	0.312834	0.394385	0.38369	0.389037	0.160428	0.5571	0.4938	0.138	0.0797	38.72
P[4]	KC178797	0.37344	0.312389	0.163993	0.150178	0.685829	0.314171	0.397059	0.38369	0.390374	0.161765	0.5589	0.4906	0.1355	0.0828	38.77
P[4]	KF716325	0.375725	0.314145	0.161981	0.148148	0.689871	0.310129	0.392236	0.384203	0.38822	0.153949	0.5635	0.4961	0.1305	0.0782	37.96
P[4]	KF716333	0.375725	0.314145	0.162874	0.147256	0.689871	0.310129	0.396252	0.381526	0.388889	0.15261	0.5653	0.4976	0.132	0.0754	38.56
P[4]	KF716334	0.372549	0.313725	0.16533	0.148396	0.686275	0.313725	0.398396	0.38369	0.391043	0.159091	0.5554	0.4969	0.1394	0.0766	39.17
P[4]	KJ940070	0.37344	0.31328	0.164439	0.148841	0.68672	0.31328	0.398396	0.38369	0.391043	0.157754	0.5571	0.4969	0.1377	0.0766	38.16
P[4]	KJ940071	0.375612	0.313307	0.162439	0.148643	0.688919	0.311081	0.393858	0.381842	0.38785	0.157543	0.5607	0.4953	0.136	0.0781	38.57
P[4]	KJ940072	0.37344	0.313725	0.163993	0.148841	0.687166	0.312834	0.395722	0.386364	0.391043	0.156417	0.5615	0.493	0.1315	0.0796	38.11
P[4]	KJ940075	0.374332	0.312834	0.164439	0.148396	0.687166	0.312834	0.398396	0.386364	0.39238	0.153743	0.5651	0.4922	0.1315	0.0763	37.88
P[4]	KX362583	0.373048	0.313699	0.164659	0.148594	0.686747	0.313253	0.398929	0.382865	0.390897	0.157965	0.5571	0.4969	0.1375	0.0768	38.19
P[4]	KX362835	0.372995	0.31328	0.16533	0.148396	0.686275	0.313725	0.399733	0.38369	0.391711	0.157754	0.5552	0.4984	0.1392	0.0752	38.25
P[4]	KX536661	0.37394	0.312361	0.164212	0.149487	0.686301	0.313699	0.393574	0.382865	0.38822	0.164659	0.5573	0.4898	0.1403	0.0829	39.01
P[4]	KX536662	0.375725	0.314592	0.161535	0.148148	0.690317	0.309683	0.389558	0.382865	0.386212	0.156627	0.5635	0.493	0.1305	0.0814	38.61
P[4]	KX536663	0.372942	0.314197	0.164219	0.148643	0.687138	0.312862	0.393858	0.385848	0.389853	0.158879	0.5579	0.493	0.1375	0.0778	37.93
P[4]	KX646613	0.374332	0.312834	0.163102	0.149733	0.687166	0.312834	0.393048	0.382353	0.387701	0.163102	0.5581	0.4906	0.1363	0.0844	39.15
P[4]	KX646614	0.374777	0.311943	0.16221	0.15107	0.68672	0.31328	0.393048	0.382353	0.387701	0.164439	0.5607	0.4859	0.1323	0.0891	38.77
P[4]	KX646617	0.374332	0.312834	0.163102	0.149733	0.687166	0.312834	0.393048	0.382353	0.387701	0.163102	0.5581	0.4906	0.1363	0.0844	38.65
P[4]	KX646618	0.372052	0.314642	0.165109	0.148198	0.686693	0.313307	0.395194	0.385848	0.390521	0.158879	0.5561	0.4946	0.1394	0.0762	37.97
P[4]	KX646621	0.375223	0.312834	0.16221	0.149733	0.688057	0.311943	0.394385	0.382353	0.388369	0.159091	0.5635	0.4906	0.13	0.0844	38.71
P[4]	KX646623	0.372052	0.314642	0.165109	0.148198	0.686693	0.313307	0.396529	0.385848	0.391188	0.157543	0.5579	0.4946	0.1375	0.0762	37.99
P[4]	KX646624	0.376057	0.313307	0.161104	0.149533	0.689364	0.310636	0.389853	0.381842	0.385848	0.160214	0.5625	0.4899	0.1303	0.0858	38.17
P[4]	KX646626	0.372497	0.315532	0.164664	0.147308	0.688028	0.311972	0.393858	0.385848	0.389853	0.156208	0.5561	0.4977	0.1394	0.0731	38.05
P[4]	KX646633	0.372052	0.314197	0.165109	0.148643	0.686248	0.313752	0.393858	0.385848	0.389853	0.161549	0.5544	0.493	0.1414	0.0778	38.28
P[4]	KX646640	0.372942	0.315087	0.164219	0.147753	0.688028	0.311972	0.395194	0.384513	0.389853	0.156208	0.5589	0.4961	0.1397	0.0731	38.07
P[4]	MG729831	0.372103	0.313725	0.164884	0.149287	0.685829	0.314171	0.394385	0.385027	0.389706	0.163102	0.5536	0.493	0.1397	0.0811	38.77
P[4]	MN478651	0.372549	0.314171	0.163993	0.149287	0.68672	0.31328	0.394385	0.38369	0.389037	0.161765	0.5564	0.4922	0.136	0.0826	38.64
P[4]	MN478657	0.372995	0.313725	0.164884	0.148396	0.68672	0.31328	0.398396	0.38369	0.391043	0.157754	0.5571	0.4969	0.1375	0.0766	38.18
P[4]	MN478700	0.372995	0.31328	0.163993	0.149733	0.686275	0.313725	0.394385	0.385027	0.389706	0.161765	0.5581	0.4907	0.136	0.0826	38.6
P[4]	MN478701	0.372995	0.314171	0.164884	0.14795	0.687166	0.312834	0.397059	0.38369	0.390374	0.157754	0.5581	0.4969	0.1377	0.0766	38.11
P[4]	MN478707	0.372995	0.313725	0.164884	0.148396	0.68672	0.31328	0.398396	0.38369	0.391043	0.157754	0.5571	0.4969	0.1375	0.0766	38.18
P[4]	MN478712	0.372995	0.313725	0.164884	0.148396	0.68672	0.31328	0.398396	0.38369	0.391043	0.157754	0.5571	0.4969	0.1375	0.0766	38.18
P[4]	MN478760	0.37344	0.313725	0.164884	0.14795	0.687166	0.312834	0.398396	0.38369	0.391043	0.156417	0.5589	0.4969	0.1375	0.075	38.02
P[4]	MN478767	0.37656	0.312834	0.160873	0.149733	0.689394	0.310606	0.389037	0.385027	0.387032	0.157754	0.5589	0.4953	0.1345	0.0797	37.78
P[4]	MN478796	0.37656	0.312834	0.160873	0.149733	0.689394	0.310606	0.389037	0.385027	0.387032	0.157754	0.5589	0.4953	0.1345	0.0797	37.78
P[4]	MT232574	0.372103	0.315062	0.16533	0.147504	0.687166	0.312834	0.398396	0.385027	0.391711	0.15508	0.5552	0.5	0.1352	0.075	37.84
P[4]	MT232618	0.373101	0.315013	0.16622	0.145666	0.688114	0.311886	0.402145	0.379357	0.390751	0.154155	0.551	0.5079	0.1489	0.0645	37.8
P[4]	MT633447	0.37344	0.317736	0.163547	0.145276	0.691176	0.308824	0.394385	0.38369	0.389037	0.148396	0.5571	0.507	0.1363	0.0671	37.72
P[4]	MT633448	0.372995	0.314171	0.164439	0.148396	0.687166	0.312834	0.397059	0.38369	0.390374	0.157754	0.5536	0.5	0.14	0.075	38.42
P[4]	MT633450	0.374777	0.315062	0.162656	0.147504	0.68984	0.31016	0.393048	0.38369	0.388369	0.153743	0.5589	0.5	0.1343	0.075	37.99
P[4]	MT633452	0.372052	0.314642	0.165554	0.147753	0.686693	0.313307	0.399199	0.383178	0.391188	0.157543	0.5544	0.4992	0.1394	0.0749	38.35
P[4]	MT633454	0.372052	0.314642	0.165554	0.147753	0.686693	0.313307	0.399199	0.383178	0.391188	0.157543	0.5544	0.4992	0.1394	0.0749	38.35
P[4]	MZ027435	0.377005	0.312389	0.161765	0.148841	0.689394	0.310606	0.391711	0.379679	0.385695	0.160428	0.5653	0.489	0.1323	0.0846	38.32
P[4]	MZ093649	0.373995	0.314567	0.165326	0.146113	0.688561	0.311439	0.399464	0.384718	0.392091	0.150134	0.551	0.5126	0.1486	0.0597	37.17
P[4]	MZ093680	0.375782	0.315907	0.163986	0.144325	0.691689	0.308311	0.398123	0.382038	0.39008	0.144772	0.5581	0.5126	0.1429	0.0582	36.79
P[4]	MZ094016	0.375335	0.315013	0.163539	0.146113	0.690349	0.309651	0.399464	0.383378	0.391421	0.146113	0.5581	0.5102	0.1408	0.0612	37.05
P[4]	MZ096555	0.374888	0.315013	0.163986	0.146113	0.689902	0.310098	0.399464	0.383378	0.391421	0.147453	0.5554	0.511	0.1406	0.0629	37.11
P[4]	MZ097182	0.374441	0.31546	0.164879	0.145219	0.689902	0.310098	0.400804	0.384718	0.392761	0.144772	0.5591	0.5118	0.1429	0.0581	36.82
P[8]	EU979379	0.3689	0.3066	0.1656	0.1589	0.6756	0.3244	0.3965	0.3845	0.3905	0.1923	0.55	0.4619	0.1549	0.1042	39.75
P[8]	EU979382	0.3659	0.3075	0.1678	0.1589	0.6734	0.3266	0.4003	0.3842	0.39225	0.1954	0.5422	0.4657	0.1616	0.1028	39.97
P[8]	FJ435210	0.3686	0.3133	0.1651	0.1531	0.6818	0.3182	0.4029	0.3802	0.39155	0.1714	0.5548	0.4829	0.1478	0.0857	38.93
P[8]	GQ453422	0.3681	0.3102	0.1649	0.1569	0.6783	0.3217	0.3997	0.3837	0.3917	0.1818	0.552	0.472	0.1472	0.0978	39.43
P[8]	GQ869838	0.3676	0.3079	0.1662	0.1582	0.6756	0.3244	0.3997	0.385	0.39235	0.1885	0.5502	0.4666	0.1532	0.1011	39.6
P[8]	GQ869840	0.3676	0.3079	0.1658	0.1586	0.6756	0.3244	0.4024	0.3837	0.39305	0.1872	0.553	0.4658	0.1489	0.1025	39.78
P[8]	GU320755	0.3699	0.3093	0.1631	0.1578	0.6791	0.3209	0.4011	0.3837	0.3924	0.1778	0.5594	0.4713	0.142	0.0977	39.13
P[8]	HQ537486	0.3708	0.3111	0.1631	0.1551	0.6818	0.3182	0.3971	0.3837	0.3904	0.1738	0.5556	0.479	0.1475	0.0886	39.03
P[8]	JF813100	0.3712	0.3093	0.1627	0.1569	0.6805	0.3195	0.3957	0.3837	0.3897	0.1791	0.5566	0.472	0.1481	0.0947	39.34
P[8]	JF813104	0.3708	0.3092	0.1629	0.1571	0.6801	0.3199	0.3949	0.3842	0.38955	0.1807	0.553	0.4735	0.1498	0.095	39.39
P[8]	JQ248944	0.3703	0.3106	0.1635	0.1555	0.6809	0.3191	0.3971	0.3837	0.3904	0.1765	0.5538	0.4774	0.1495	0.0902	39.12
P[8]	JQ289056	0.3699	0.311	0.1638	0.1553	0.6809	0.3191	0.3976	0.3842	0.3909	0.1754	0.553	0.4798	0.1495	0.0888	39.11
P[8]	JQ613163	0.3713	0.3119	0.1622	0.1546	0.6832	0.3168	0.3981	0.3834	0.39075	0.1689	0.5594	0.4821	0.1417	0.0874	38.71
P[8]	JX435099	0.3704	0.311	0.1633	0.1553	0.6814	0.3186	0.3989	0.3842	0.39155	0.1727	0.5566	0.4798	0.1452	0.0888	38.86
P[8]	KF648957	0.3699	0.3111	0.164	0.1551	0.6809	0.3191	0.3957	0.3837	0.3897	0.1778	0.5502	0.479	0.1538	0.0886	39.21
P[8]	KF648958	0.3704	0.311	0.1633	0.1553	0.6814	0.3186	0.3989	0.3842	0.39155	0.1727	0.5566	0.4798	0.1452	0.0888	38.86
P[8]	KF907291	0.3801	0.3084	0.1571	0.1544	0.6885	0.3115	0.3939	0.3845	0.3892	0.1562	0.5838	0.476	0.1169	0.0912	37.64
P[8]	KP902533	0.3685	0.3084	0.1658	0.1573	0.6769	0.3231	0.3997	0.385	0.39235	0.1845	0.551	0.4697	0.1532	0.0964	39.7
P[8]	KP902534	0.3685	0.307	0.1658	0.1586	0.6756	0.3244	0.3997	0.385	0.39235	0.1885	0.551	0.465	0.1532	0.1011	39.9
P[8]	KP902536	0.3677	0.3115	0.1669	0.1539	0.6792	0.3208	0.4043	0.3815	0.3929	0.1767	0.553	0.4782	0.1535	0.0872	39.2
P[8]	KP902538	0.3672	0.3079	0.1662	0.1586	0.6751	0.3249	0.4051	0.3837	0.3944	0.1858	0.5502	0.4697	0.1532	0.098	39.95
P[8]	KP902539	0.3717	0.3097	0.1624	0.1562	0.6814	0.3186	0.3963	0.3815	0.3889	0.178	0.5566	0.4735	0.1481	0.0935	39.55
P[8]	KP902541	0.3703	0.3097	0.1649	0.1551	0.68	0.32	0.3984	0.3783	0.38835	0.1832	0.5492	0.4735	0.1585	0.0919	39.64
P[8]	KP902544	0.3699	0.3097	0.1649	0.1555	0.6796	0.3204	0.3984	0.3783	0.38835	0.1845	0.5484	0.4735	0.1589	0.0935	39.75
P[8]	KP902547	0.3725	0.3057	0.1622	0.1595	0.6783	0.3217	0.3971	0.3783	0.3877	0.1898	0.5596	0.4603	0.1507	0.1058	39.28
P[8]	KP902549	0.3694	0.3061	0.1649	0.1595	0.6756	0.3244	0.3997	0.3837	0.3917	0.1898	0.551	0.4642	0.1532	0.1028	39.75
P[8]	KP902553	0.3672	0.3119	0.1673	0.1535	0.6792	0.3208	0.4043	0.3802	0.39225	0.178	0.5504	0.4798	0.1579	0.0857	39.49
P[8]	KP902554	0.3619	0.3115	0.1727	0.1539	0.6734	0.3266	0.4083	0.3829	0.3956	0.1888	0.5376	0.4759	0.1694	0.0886	39.93
P[8]	KP902560	0.3677	0.3101	0.1664	0.1557	0.6778	0.3222	0.4016	0.3842	0.3929	0.1807	0.553	0.4728	0.1518	0.0933	39.27
P[8]	KU048604	0.3783	0.3075	0.1602	0.154	0.6858	0.3142	0.3939	0.3885	0.3912	0.1602	0.5771	0.4745	0.124	0.0896	37.57
P[8]	KU048605	0.3774	0.3115	0.1602	0.1509	0.6889	0.3111	0.4005	0.3858	0.39315	0.1469	0.5771	0.4907	0.1195	0.0774	37.85
P[8]	KX362594	0.381	0.3097	0.1558	0.1535	0.6907	0.3093	0.3925	0.3845	0.3885	0.1509	0.5892	0.4776	0.1089	0.0912	37.03
P[8]	KX362848	0.3818	0.3097	0.1549	0.1535	0.6916	0.3084	0.3925	0.3845	0.3885	0.1482	0.5928	0.4776	0.1048	0.0912	36.79
P[8]	KX363296	0.3801	0.3097	0.1567	0.1535	0.6898	0.3102	0.3952	0.3858	0.3905	0.1495	0.5899	0.4776	0.1064	0.0912	37.1
P[8]	KX646551	0.3796	0.3084	0.1571	0.1549	0.688	0.312	0.3939	0.3885	0.3912	0.1535	0.5884	0.4738	0.1134	0.0908	37.13
P[8]	KX646555	0.3814	0.3093	0.1567	0.1526	0.6907	0.3093	0.3899	0.3845	0.3872	0.1535	0.5881	0.4745	0.1109	0.0927	36.73
P[8]	KX646556	0.381	0.3089	0.1575	0.1526	0.6898	0.3102	0.3899	0.3845	0.3872	0.1562	0.5827	0.476	0.121	0.0881	37.23
P[8]	KX646571	0.3814	0.3084	0.1562	0.154	0.6898	0.3102	0.3952	0.3858	0.3905	0.1495	0.5928	0.4746	0.1093	0.0894	37.05
P[8]	KX646572	0.381	0.3089	0.1575	0.1526	0.6898	0.3102	0.3899	0.3845	0.3872	0.1562	0.5827	0.476	0.121	0.0881	37.23
P[8]	KX646580	0.3805	0.3062	0.158	0.1553	0.6867	0.3133	0.3939	0.3845	0.3892	0.1615	0.5838	0.4699	0.121	0.0943	37.43
P[8]	KX646587	0.3814	0.3089	0.1571	0.1526	0.6903	0.3097	0.3899	0.3845	0.3872	0.1549	0.5845	0.476	0.119	0.0881	37.33
P[8]	KX646593	0.381	0.3093	0.1567	0.1531	0.6903	0.3097	0.3939	0.3858	0.38985	0.1495	0.5892	0.4777	0.1134	0.0863	36.96
P[8]	KX646598	0.3823	0.3084	0.1558	0.1535	0.6907	0.3093	0.3899	0.3872	0.38855	0.1509	0.5946	0.4715	0.1091	0.0909	36.52
P[8]	KX646599	0.3708	0.311	0.1629	0.1553	0.6818	0.3182	0.3963	0.3842	0.39025	0.174	0.5548	0.4798	0.1478	0.0888	38.89
P[8]	KX646601	0.3717	0.3124	0.1618	0.1542	0.684	0.316	0.3971	0.3824	0.38975	0.1684	0.5601	0.4821	0.1437	0.0855	38.6
P[8]	KX646602	0.3685	0.3075	0.1653	0.1586	0.676	0.324	0.3997	0.381	0.39035	0.1912	0.5484	0.4665	0.1552	0.103	39.92
P[8]	KX646603	0.3668	0.3088	0.1676	0.1569	0.6756	0.3244	0.4024	0.3837	0.39305	0.1872	0.5474	0.4697	0.1566	0.0964	39.63
P[8]	KX646604	0.3814	0.3089	0.1567	0.1531	0.6903	0.3097	0.3925	0.3845	0.3885	0.1522	0.5856	0.4784	0.1172	0.0864	37.14
P[8]	KX646605	0.3814	0.3097	0.1558	0.1531	0.6911	0.3089	0.3899	0.3872	0.38855	0.1495	0.5928	0.4746	0.1069	0.0909	36.48
P[8]	KX646606	0.3832	0.3075	0.1549	0.1544	0.6907	0.3093	0.3845	0.3832	0.38385	0.1602	0.5856	0.4699	0.1174	0.0958	37.33
P[8]	KX646608	0.381	0.3084	0.1571	0.1535	0.6894	0.3106	0.3965	0.3845	0.3905	0.1509	0.5921	0.4738	0.1113	0.0892	36.72
P[8]	KX778573	0.3783	0.3093	0.1589	0.1535	0.6876	0.3124	0.3939	0.3885	0.3912	0.1549	0.5817	0.4769	0.1162	0.0895	37.34
P[8]	KX778576	0.3792	0.3084	0.1584	0.154	0.6876	0.3124	0.3979	0.3845	0.3912	0.1549	0.5863	0.4745	0.1104	0.0943	36.96
P[8]	KX778583	0.3806	0.3088	0.1578	0.1529	0.6894	0.3106	0.393	0.3864	0.3897	0.1524	0.5881	0.4745	0.1147	0.0881	37.1
P[8]	KY497543	0.381	0.3106	0.1571	0.1513	0.6916	0.3084	0.3952	0.3845	0.38985	0.1455	0.5845	0.4869	0.1145	0.0804	37.3
P[8]	LC469325	0.3814	0.3111	0.1562	0.1513	0.6925	0.3075	0.3925	0.3858	0.38915	0.1442	0.5946	0.4799	0.1069	0.0849	36.38
P[8]	LC469330	0.381	0.3097	0.1562	0.1531	0.6907	0.3093	0.3939	0.3858	0.38985	0.1482	0.5928	0.4769	0.1069	0.0895	36.63
P[8]	LC469336	0.3823	0.3111	0.1549	0.1518	0.6934	0.3066	0.3912	0.3858	0.3885	0.1429	0.5946	0.4815	0.103	0.0864	36.28
P[8]	LC469338	0.3792	0.3089	0.1575	0.1544	0.688	0.312	0.3939	0.3899	0.3919	0.1522	0.5881	0.4746	0.1107	0.0909	37.05
P[8]	LC469340	0.381	0.3102	0.1567	0.1522	0.6911	0.3089	0.3912	0.3858	0.3885	0.1495	0.5917	0.4753	0.1089	0.0895	36.64
P[8]	MG816515	0.3787	0.3097	0.1575	0.154	0.6885	0.3115	0.3899	0.3899	0.3899	0.1549	0.5856	0.4746	0.1149	0.0909	37.09
P[8]	MG816517	0.3792	0.3097	0.1571	0.154	0.6889	0.3111	0.3899	0.3912	0.39055	0.1522	0.5881	0.4746	0.1107	0.0909	36.78
P[8]	MG816520	0.3818	0.3084	0.1556	0.1542	0.6902	0.3098	0.3947	0.3853	0.39	0.1493	0.5953	0.4738	0.1026	0.0941	36.77
P[8]	MG816521	0.381	0.3115	0.1562	0.1513	0.6925	0.3075	0.3979	0.3872	0.39255	0.1375	0.5982	0.4846	0.1006	0.0818	35.99
P[8]	MN417972	0.3703	0.3075	0.164	0.1582	0.6778	0.3222	0.3971	0.3877	0.3924	0.1818	0.5554	0.4681	0.1489	0.0964	39.32
P[8]	MN417973	0.3703	0.3075	0.164	0.1582	0.6778	0.3222	0.3971	0.3877	0.3924	0.1818	0.5554	0.4681	0.1489	0.0964	39.32
P[8]	MN478653	0.3796	0.3102	0.1584	0.1518	0.6898	0.3102	0.3912	0.3845	0.38785	0.1549	0.5802	0.4799	0.123	0.0849	37.24
P[8]	MN478669	0.3828	0.3097	0.1555	0.152	0.6925	0.3075	0.3944	0.3824	0.3884	0.1457	0.5939	0.4799	0.1091	0.0851	36.85
P[8]	MN478686	0.3822	0.3084	0.1573	0.152	0.6907	0.3093	0.3893	0.38	0.38465	0.1587	0.5836	0.4698	0.1242	0.0884	38.39
P[8]	MN478696	0.3823	0.3089	0.1549	0.154	0.6911	0.3089	0.3925	0.3858	0.38915	0.1482	0.5928	0.4769	0.1073	0.0895	37
P[8]	MN478697	0.3797	0.3102	0.1582	0.152	0.6898	0.3102	0.3904	0.3837	0.38705	0.1564	0.5794	0.4791	0.1235	0.0866	37.31
P[8]	MN478704	0.3783	0.3111	0.1589	0.1518	0.6894	0.3106	0.3952	0.3872	0.3912	0.1495	0.5817	0.4838	0.1162	0.0835	36.85
P[8]	MN478705	0.3822	0.3084	0.1573	0.152	0.6907	0.3093	0.3893	0.38	0.38465	0.1587	0.5836	0.4698	0.1242	0.0884	38.39
P[8]	MN478723	0.3822	0.3084	0.1573	0.152	0.6907	0.3093	0.3893	0.38	0.38465	0.1587	0.5836	0.4698	0.1242	0.0884	38.39
P[8]	MN478724	0.3822	0.3089	0.1569	0.152	0.6911	0.3089	0.3893	0.3787	0.384	0.1587	0.5836	0.4698	0.1242	0.0884	38.5
P[8]	MN478732	0.3801	0.3071	0.1575	0.1553	0.6871	0.3129	0.3939	0.3872	0.39055	0.1575	0.5817	0.4745	0.1187	0.0912	37.38
P[8]	MN478741	0.3792	0.3071	0.1584	0.1553	0.6862	0.3138	0.3925	0.3858	0.38915	0.1629	0.5781	0.4714	0.1227	0.0943	37.76
P[8]	MN478744	0.3783	0.3089	0.1584	0.1544	0.6871	0.3129	0.3912	0.3872	0.3892	0.1602	0.582	0.4722	0.1169	0.0957	37.33
P[8]	MN478745	0.3822	0.3084	0.1573	0.152	0.6907	0.3093	0.3893	0.38	0.38465	0.1587	0.5836	0.4698	0.1242	0.0884	38.39
P[8]	MN478749	0.3796	0.3093	0.158	0.1531	0.6889	0.3111	0.3925	0.3872	0.38985	0.1535	0.5863	0.4753	0.1147	0.0895	37.15
P[8]	MN478752	0.3807	0.3088	0.1586	0.1519	0.6895	0.3105	0.3928	0.3847	0.38875	0.1542	0.5797	0.4829	0.1263	0.0823	37.19
P[8]	MN478758	0.3794	0.3128	0.1582	0.1497	0.6921	0.3079	0.3914	0.3794	0.3854	0.1528	0.5717	0.4945	0.1306	0.078	37.47
P[8]	MN478761	0.3801	0.3066	0.1575	0.1558	0.6867	0.3133	0.3939	0.3872	0.39055	0.1589	0.5817	0.473	0.1187	0.0927	37.37
P[8]	MN478798	0.3796	0.3075	0.1575	0.1553	0.6871	0.3129	0.3965	0.3872	0.39185	0.1549	0.5835	0.476	0.1165	0.0896	37.26
P[8]	MN632674	0.3796	0.3084	0.1593	0.1526	0.688	0.312	0.3925	0.3845	0.3885	0.1589	0.5812	0.476	0.121	0.0912	37.62
P[8]	MN632685	0.3814	0.3066	0.158	0.154	0.688	0.312	0.3939	0.3872	0.39055	0.1549	0.5917	0.4706	0.108	0.096	37.05
P[8]	MN632762	0.3814	0.3071	0.158	0.1535	0.6885	0.3115	0.3939	0.3885	0.3912	0.1522	0.5935	0.4714	0.1062	0.0943	37.1
P[8]	MN632784	0.3823	0.3106	0.1571	0.15	0.6929	0.3071	0.3979	0.3832	0.39055	0.1402	0.5993	0.4822	0.1048	0.0819	36.56
P[8]	MN632893	0.3796	0.3066	0.1598	0.154	0.6862	0.3138	0.3912	0.3845	0.38785	0.1656	0.5794	0.4699	0.125	0.0958	37.69
P[8]	MN632904	0.3836	0.308	0.1573	0.1511	0.6916	0.3084	0.3893	0.3787	0.384	0.1573	0.5882	0.4689	0.1202	0.0901	38.29
P[8]	MN632915	0.3779	0.3093	0.1604	0.1524	0.6872	0.3128	0.3944	0.3877	0.39105	0.1564	0.5766	0.4814	0.1205	0.0882	37.3
P[8]	MN632970	0.3818	0.3071	0.1575	0.1535	0.6889	0.3111	0.3899	0.3872	0.38855	0.1562	0.5881	0.4714	0.1129	0.0943	37.25
P[8]	MT163246	0.3805	0.3089	0.1575	0.1531	0.6894	0.3106	0.3939	0.3858	0.38985	0.1522	0.591	0.4745	0.1104	0.0912	36.76
P[8]	MT633353	0.3823	0.3093	0.1553	0.1531	0.6916	0.3084	0.3979	0.3872	0.39255	0.1402	0.5978	0.4807	0.0984	0.0866	36.81
P[8]	MT633355	0.3823	0.3093	0.1553	0.1531	0.6916	0.3084	0.3979	0.3872	0.39255	0.1402	0.5978	0.4807	0.0984	0.0866	36.81
P[8]	MT633356	0.3783	0.3075	0.1584	0.1558	0.6858	0.3142	0.3912	0.3872	0.3892	0.1642	0.5763	0.4707	0.1227	0.0957	37.7
P[8]	MT633400	0.3783	0.3075	0.1584	0.1558	0.6858	0.3142	0.3912	0.3872	0.3892	0.1642	0.5763	0.4707	0.1227	0.0957	37.7
P[8]	MT633404	0.3783	0.3075	0.1584	0.1558	0.6858	0.3142	0.3912	0.3872	0.3892	0.1642	0.5763	0.4707	0.1227	0.0957	37.7
P[8]	MT633415	0.381	0.3097	0.1558	0.1535	0.6907	0.3093	0.3979	0.3885	0.3932	0.1415	0.5943	0.4815	0.0984	0.088	36.73
P[8]	MT633416	0.3783	0.3075	0.1584	0.1558	0.6858	0.3142	0.3912	0.3872	0.3892	0.1642	0.5763	0.4707	0.1227	0.0957	37.7
P[8]	MT633420	0.381	0.3097	0.1558	0.1535	0.6907	0.3093	0.3979	0.3885	0.3932	0.1415	0.5943	0.4815	0.0984	0.088	36.73
P[8]	MT633421	0.3792	0.3084	0.158	0.1544	0.6876	0.3124	0.3912	0.3858	0.3885	0.1602	0.5781	0.4745	0.1207	0.0927	37.52
P[8]	MT633430	0.3787	0.3071	0.1584	0.1558	0.6858	0.3142	0.3925	0.3858	0.38915	0.1642	0.5763	0.4714	0.1227	0.0958	37.63
P[8]	MT633435	0.3814	0.3106	0.1553	0.1526	0.692	0.308	0.3965	0.3872	0.39185	0.1402	0.5943	0.4838	0.0984	0.0866	36.65
P[8]	MW254173	0.3783	0.3089	0.1584	0.1544	0.6871	0.3129	0.3899	0.3872	0.38855	0.1615	0.5791	0.4722	0.119	0.0957	37.33
P[8]	MZ027413	0.3733	0.3013	0.1631	0.1622	0.6747	0.3253	0.4053	0.3867	0.396	0.184	0.5643	0.4596	0.136	0.1087	38.7
P[8]	MZ027424	0.3796	0.3089	0.1571	0.1544	0.6885	0.3115	0.3899	0.3858	0.38785	0.1589	0.5884	0.4691	0.1107	0.0988	36.48
P[8]	MZ027446	0.3801	0.308	0.1575	0.1544	0.688	0.312	0.3912	0.3858	0.3885	0.1589	0.5884	0.4699	0.1127	0.0974	36.55
P[8]	MZ093660	0.3775	0.3102	0.1609	0.1515	0.6876	0.3124	0.3957	0.3877	0.3917	0.1537	0.5766	0.4845	0.1247	0.082	37.3
P[8]	MZ093745	0.3775	0.3111	0.16	0.1515	0.6885	0.3115	0.393	0.3864	0.3897	0.1551	0.5748	0.4838	0.125	0.0835	37.17
P[8]	MZ094438	0.3778	0.3102	0.1584	0.1535	0.688	0.312	0.3925	0.3832	0.38785	0.1602	0.5787	0.4761	0.1215	0.0924	38.12
P[8]	MZ094493	0.3797	0.3106	0.1578	0.152	0.6903	0.3097	0.3904	0.385	0.3877	0.1537	0.5776	0.4838	0.1237	0.0835	37.37
P[8]	MZ095346	0.3757	0.3111	0.1618	0.1515	0.6867	0.3133	0.3957	0.3877	0.3917	0.1564	0.5701	0.4853	0.1285	0.0819	37.38
P[8]	MZ095401	0.3766	0.3111	0.1604	0.152	0.6876	0.3124	0.393	0.3864	0.3897	0.1578	0.5712	0.4838	0.127	0.085	37.42
P[8]	MZ095412	0.3787	0.3093	0.1593	0.1526	0.688	0.312	0.3912	0.3832	0.3872	0.1615	0.5766	0.4753	0.1273	0.0895	37.87
P[8]	MZ096199	0.3792	0.3089	0.1593	0.1526	0.688	0.312	0.3912	0.3832	0.3872	0.1615	0.5766	0.4753	0.1273	0.0895	37.77
P[8]	MZ096610	0.3761	0.3102	0.1611	0.1526	0.6862	0.3138	0.3939	0.3858	0.38985	0.1615	0.5701	0.4799	0.1325	0.0849	37.93
P[8]	MZ097083	0.3792	0.3097	0.1589	0.1522	0.6889	0.3111	0.3899	0.3845	0.3872	0.1589	0.5766	0.4784	0.127	0.0864	37.6
P[8]	MZ097094	0.377	0.3111	0.1604	0.1515	0.6881	0.3119	0.3917	0.3877	0.3897	0.1564	0.5719	0.4838	0.127	0.0835	37.35
P[8]	MZ097116	0.3796	0.3102	0.1589	0.1513	0.6898	0.3102	0.3912	0.3845	0.38785	0.1549	0.5784	0.4815	0.125	0.0833	37.24
P[8]	MZ097127	0.3792	0.3089	0.1593	0.1526	0.688	0.312	0.3912	0.3845	0.38785	0.1602	0.5766	0.4769	0.127	0.088	37.64
P[8]	MZ097160	0.3792	0.3106	0.1584	0.1518	0.6898	0.3102	0.3899	0.3832	0.38655	0.1575	0.5776	0.4799	0.1273	0.0849	37.43
P[13]	KX363381	0.360706	0.279912	0.181015	0.178366	0.640618	0.359382	0.439735	0.411921	0.425828	0.22649	0.5672	0.3905	0.1753	0.1225	43.08
P[13]	MH238287	0.361589	0.280795	0.181015	0.1766	0.642384	0.357616	0.429139	0.413245	0.421192	0.230464	0.5687	0.3817	0.1757	0.1267	42.14
P[13]	MH238288	0.361664	0.277556	0.182382	0.178398	0.639221	0.360779	0.435591	0.415671	0.425631	0.231076	0.565	0.3886	0.1834	0.1214	43.57
P[23]	KX363359	0.367021	0.283245	0.172872	0.176862	0.650266	0.349734	0.422872	0.418883	0.420878	0.207447	0.5916	0.3906	0.1583	0.1125	40.38
P[23]	MH238267	0.358123	0.283311	0.180168	0.178398	0.641434	0.358566	0.428951	0.416999	0.422975	0.229748	0.5642	0.3887	0.1908	0.1128	41.14
P[23]	MH238269	0.356383	0.284131	0.179521	0.179965	0.640514	0.359486	0.43484	0.422872	0.428856	0.220745	0.5642	0.3967	0.1816	0.1079	42.75
P[23]	MH238270	0.35727	0.283688	0.179521	0.179521	0.640957	0.359043	0.432181	0.420213	0.426197	0.224734	0.5672	0.3921	0.1869	0.1094	42.58
P[23]	MH238273	0.356383	0.285904	0.179965	0.177748	0.642287	0.357713	0.433511	0.417553	0.425532	0.222074	0.5645	0.3973	0.1881	0.105	42.84
P[23]	MH238274	0.356826	0.285461	0.179965	0.177748	0.642287	0.357713	0.433511	0.417553	0.425532	0.222074	0.5662	0.3957	0.1881	0.105	42.77
P[23]	MH238275	0.362953	0.282935	0.175508	0.178603	0.645889	0.354111	0.425729	0.423077	0.424403	0.213528	0.5806	0.3909	0.1705	0.1091	42.12
P[23]	MH238276	0.356322	0.282051	0.180371	0.181256	0.638373	0.361627	0.435013	0.420424	0.427719	0.229443	0.5652	0.3879	0.1881	0.1136	43.26
P[23]	MH238279	0.357713	0.284574	0.178635	0.179078	0.642287	0.357713	0.43484	0.418883	0.426862	0.219415	0.5717	0.3945	0.1811	0.1077	42.26
P[23]	MH238280	0.35727	0.285018	0.179078	0.178635	0.642287	0.357713	0.43484	0.418883	0.426862	0.219415	0.5689	0.3967	0.1827	0.1064	42.27
P[23]	MH238283	0.359043	0.284131	0.177748	0.179078	0.643174	0.356826	0.433511	0.418883	0.426197	0.218085	0.5724	0.3957	0.1808	0.1065	41.83
P[23]	MH238284	0.359043	0.284131	0.177748	0.179078	0.643174	0.356826	0.433511	0.418883	0.426197	0.218085	0.5724	0.3957	0.1808	0.1065	41.83
P[23]	MH238285	0.358599	0.284131	0.177748	0.179521	0.64273	0.35727	0.43484	0.418883	0.426862	0.218085	0.5724	0.3957	0.1788	0.1081	42.6
P[23]	MH238286	0.358156	0.283688	0.178635	0.179521	0.641844	0.358156	0.43484	0.418883	0.426862	0.220745	0.5707	0.3942	0.1827	0.1081	42.64
P[23]	MH238289	0.357713	0.283688	0.179078	0.179521	0.641401	0.358599	0.433511	0.420213	0.426862	0.222074	0.5689	0.3936	0.185	0.1079	42.61
P[23]	MH238290	0.35591	0.284197	0.182824	0.177069	0.640106	0.359894	0.438247	0.418327	0.428287	0.223108	0.5625	0.3979	0.1923	0.1037	43.19
P[23]	MH697616	0.36255	0.283311	0.17884	0.175299	0.645861	0.354139	0.428951	0.415671	0.422311	0.217795	0.5823	0.3845	0.1776	0.1094	40.86
P[1]	AF361438	0.361778	0.267556	0.189778	0.180889	0.629333	0.370667	0.442667	0.412	0.427333	0.257333	0.5585	0.3674	0.2137	0.1256	41.54
P[1]	MK638873	0.369778	0.266667	0.189778	0.173778	0.636444	0.363556	0.438667	0.408	0.423333	0.244	0.5885	0.3557	0.206	0.1154	40.98
P[6]	AF076925	0.347537	0.300044	0.17976	0.172659	0.647581	0.352419	0.42743	0.391478	0.409454	0.238349	0.5035	0.4415	0.1888	0.1264	42.74
P[6]	AF079356	0.351975	0.299157	0.180204	0.168664	0.651132	0.348868	0.420772	0.388815	0.404794	0.237017	0.5166	0.4328	0.1876	0.1266	43.65
P[6]	KF041444	0.352863	0.295162	0.180204	0.171771	0.648025	0.351975	0.430093	0.400799	0.415446	0.225033	0.5313	0.4286	0.1686	0.1258	41.08
P[6]	KX363402	0.351531	0.294274	0.181092	0.173103	0.645806	0.354194	0.430093	0.395473	0.412783	0.237017	0.5226	0.4246	0.1788	0.1322	41.55
P[6]	KX646642	0.353333	0.301778	0.177778	0.167111	0.655111	0.344889	0.425333	0.388	0.406667	0.221333	0.5263	0.4437	0.1764	0.1172	43.09
P[6]	KX646643	0.354222	0.300889	0.176444	0.168444	0.655111	0.344889	0.42	0.386667	0.403333	0.228	0.5246	0.4375	0.1767	0.125	43.42
P[6]	KX646644	0.355556	0.299556	0.175556	0.169333	0.655111	0.344889	0.424	0.384	0.404	0.226667	0.5308	0.4344	0.1728	0.1266	43.02
P[6]	KX646645	0.354222	0.300444	0.176889	0.168444	0.654667	0.345333	0.424	0.385333	0.404667	0.226667	0.5255	0.4391	0.179	0.1219	43.31
P[6]	KX646646	0.354667	0.300889	0.176444	0.168	0.655556	0.344444	0.428	0.386667	0.407333	0.218667	0.5316	0.4422	0.1705	0.1187	42.57
P[6]	KX646647	0.354222	0.301333	0.176889	0.167556	0.655556	0.344444	0.422667	0.386667	0.404667	0.224	0.5246	0.4422	0.1767	0.1203	41.84
P[6]	KX646648	0.355111	0.301333	0.175556	0.168	0.656444	0.343556	0.426667	0.385333	0.406	0.218667	0.5325	0.4422	0.1686	0.1203	42.33
P[6]	KX646649	0.354222	0.300444	0.176444	0.168889	0.654667	0.345333	0.426667	0.385333	0.406	0.224	0.529	0.4391	0.1725	0.1234	43.27
P[6]	KX646650	0.353333	0.300889	0.177333	0.168444	0.654222	0.345778	0.425333	0.385333	0.405333	0.226667	0.5255	0.4391	0.1764	0.1234	42.6
P[6]	KY497554	0.354222	0.302222	0.176444	0.167111	0.656444	0.343556	0.421333	0.384	0.402667	0.225333	0.5246	0.4413	0.179	0.1205	42.98
P[6]	KY748310	0.347093	0.296494	0.184643	0.171771	0.643586	0.356414	0.430093	0.403462	0.416778	0.235686	0.5096	0.4363	0.1897	0.1211	43.05
P[6]	KY748311	0.346222	0.299111	0.185333	0.169333	0.645333	0.354667	0.430667	0.404	0.417333	0.229333	0.5087	0.4448	0.1923	0.112	42.11
P[6]	LC469332	0.355556	0.296889	0.175556	0.172	0.652444	0.347556	0.421333	0.390667	0.406	0.230667	0.5271	0.4319	0.1721	0.1315	40.99
P[6]	LC469333	0.350667	0.304444	0.176889	0.168	0.655111	0.344889	0.428	0.38	0.404	0.226667	0.5122	0.4474	0.1822	0.1193	41.54
P[6]	LC469334	0.356	0.296889	0.175111	0.172	0.652889	0.347111	0.42	0.390667	0.405333	0.230667	0.5271	0.4319	0.1725	0.1315	41.01
P[6]	LC469337	0.356	0.297778	0.174667	0.171556	0.653778	0.346222	0.42	0.389333	0.404667	0.229333	0.5281	0.4335	0.1725	0.1299	40.81
P[6]	MG570048	0.351975	0.295606	0.181092	0.171327	0.647581	0.352419	0.430093	0.40213	0.416112	0.225033	0.5294	0.4292	0.1676	0.126	40.98
P[6]	MG729826	0.353778	0.298222	0.179111	0.168889	0.652	0.348	0.421333	0.386667	0.404	0.236	0.5201	0.4319	0.1841	0.1283	43.37
P[6]	MN478654	0.356	0.296	0.174667	0.173333	0.652	0.348	0.421333	0.388	0.404667	0.234667	0.5308	0.4257	0.1709	0.1377	40.77
P[6]	MN478734	0.356889	0.293778	0.176	0.173333	0.650667	0.349333	0.428	0.388	0.408	0.232	0.5368	0.4232	0.1705	0.1348	42.53
P[6]	MN478770	0.356889	0.293778	0.176	0.173333	0.650667	0.349333	0.428	0.388	0.408	0.232	0.5368	0.4232	0.1705	0.1348	42.53
P[6]	MN478785	0.351087	0.301376	0.178873	0.168664	0.652463	0.347537	0.415446	0.395473	0.405459	0.231691	0.5078	0.4432	0.1946	0.1151	41.36
P[6]	MN478802	0.356444	0.294667	0.176444	0.172444	0.651111	0.348889	0.424	0.390667	0.407333	0.232	0.5333	0.4257	0.1744	0.1315	42.59
P[6]	MT271026	0.356	0.302222	0.175556	0.166222	0.658222	0.341778	0.428	0.392	0.41	0.205333	0.5306	0.4564	0.1696	0.1044	43.99
P[6]	MW254171	0.351135	0.297285	0.182911	0.168669	0.64842	0.35158	0.431242	0.397864	0.414553	0.225634	0.5208	0.4375	0.1804	0.1172	41.92
P[6]	MW254172	0.36	0.302667	0.170222	0.167111	0.662667	0.337333	0.414667	0.381333	0.398	0.216	0.5404	0.4396	0.1612	0.124	40.24
P[7]	KF500177	0.355024	0.281983	0.176627	0.186366	0.637008	0.362992	0.427623	0.424967	0.426295	0.236388	0.5382	0.4033	0.176	0.1324	42.94
P[7]	KM820722	0.355053	0.281915	0.177748	0.185284	0.636968	0.363032	0.426862	0.424202	0.425532	0.238032	0.5355	0.4037	0.1808	0.13	42.4
P[7]	MH238268	0.360372	0.281915	0.175532	0.182181	0.642287	0.357713	0.428191	0.420213	0.424202	0.224734	0.554	0.4058	0.1683	0.1256	43.48
P[7]	MH238271	0.363475	0.273936	0.174202	0.188387	0.637411	0.362589	0.43484	0.424202	0.429521	0.228723	0.5729	0.3828	0.1574	0.1378	43.16
P[7]	MH238272	0.363475	0.274379	0.174202	0.187943	0.637855	0.362145	0.43484	0.422872	0.428856	0.228723	0.5729	0.3828	0.1577	0.1378	43.22
P[7]	MH238278	0.364847	0.272082	0.173103	0.189969	0.636929	0.363071	0.434088	0.424767	0.429427	0.23036	0.5737	0.3788	0.158	0.1396	42.92
P[19]	MG407648	0.355111	0.303556	0.172	0.169333	0.658667	0.341333	0.410667	0.396	0.403333	0.217333	0.5123	0.4547	0.1594	0.126	42.22
P[19]	DQ887060	0.3587	0.307076	0.168224	0.165999	0.665777	0.334223	0.40988	0.393858	0.401869	0.198932	0.523	0.47	0.1542	0.1094	40.71
P[19]	MH238281	0.355556	0.304889	0.174667	0.164889	0.660444	0.339556	0.410667	0.390667	0.400667	0.217333	0.5106	0.4585	0.1736	0.1154	42.33
